# Supplementary material for: HLA Class II Allele Groups Involved in Autoimmune Thyroid Diseases: Hashimoto’s Thyroiditis and Basedow–Graves Disease
Source: Life (Basel). 2024 Mar 27;14(4):441. doi: 10.3390/life14040441 (PMC11050925; doi:10.3390/life14040441)
Supplement: Supplementary file 1 [file life-14-00441-s001.zip]

Archive with 1 entries (1 files):
- life-2892815-supplementary.pdf
